# Supplementary material for: ﻿Oblatopyrochroabellula, an enigmatic new genus and species of Pyrochroinae (Coleoptera, Pyrochroidae) from Xizang, China
Source: Zookeys. 2024 Feb 16;1191:369–77. doi: 10.3897/zookeys.1191.118653 (PMC10892146; doi:10.3897/zookeys.1191.118653)
Supplement: XML Treatment for Oblatopyrochroa [file zookeys.1191.118653-treatment1.xml]

<!DOCTYPE tp:taxon-treatment
  PUBLIC "-//TaxonX//DTD Taxonomic Treatment Publishing DTD v0 20100105//EN" "tax-treatment-NSO.dtd">
<tp:taxon-treatment xmlns:tp="http://www.plazi.org/taxpub"><tp:treatment-meta><kwd-group><label>Taxon classification</label><kwd>
              <named-content content-type="kingdom">Animalia</named-content>
            </kwd><kwd>
              <named-content content-type="order">Coleoptera</named-content>
            </kwd><kwd>
              <named-content content-type="family">Pyrochroidae</named-content>
            </kwd></kwd-group><mixed-citation publication-type="journal"><person-group><name><surname>Gao</surname><given-names>Qi</given-names></name><name><surname>Young</surname><given-names>Daniel K.</given-names></name><name><surname>Pan</surname><given-names>Zhao</given-names></name></person-group><article-title>﻿<italic><tp:taxon-name><tp:taxon-name-part taxon-name-part-type="genus" reg="Oblatopyrochroa">Oblatopyrochroa</tp:taxon-name-part><tp:taxon-name-part taxon-name-part-type="species" reg="bellula">bellula</tp:taxon-name-part></tp:taxon-name></italic>, an enigmatic new genus and species of <tp:taxon-name><tp:taxon-name-part taxon-name-part-type="subfamily">Pyrochroinae</tp:taxon-name-part></tp:taxon-name> (<tp:taxon-name><tp:taxon-name-part taxon-name-part-type="order">Coleoptera</tp:taxon-name-part></tp:taxon-name>, <tp:taxon-name><tp:taxon-name-part taxon-name-part-type="family">Pyrochroidae</tp:taxon-name-part></tp:taxon-name>) from Xizang, China</article-title><source>Zookeys</source><day>16</day><month>02</month><year>2024</year><volume>1191</volume><fpage>369</fpage><lpage>377</lpage><pub-id pub-id-type="doi">10.3897/zookeys.1191.118653</pub-id></mixed-citation></tp:treatment-meta><tp:nomenclature><label>﻿</label><tp:taxon-name>
            <object-id xmlns:xlink="http://www.w3.org/1999/xlink" content-type="arpha" xlink:type="simple">19E20170-D33F-57BF-A8A5-7140FE786B6C</object-id>
            <tp:taxon-name-part taxon-name-part-type="genus" reg="Oblatopyrochroa">Oblatopyrochroa</tp:taxon-name-part>
            <object-id xmlns:xlink="http://www.w3.org/1999/xlink" content-type="zoobank" xlink:type="simple">https://zoobank.org/87AF31B8-8653-45FB-801C-3F9A4E1154B3</object-id>
          </tp:taxon-name><tp:taxon-authority>Gao, Young &amp; Pan</tp:taxon-authority><tp:taxon-status xmlns:xlink="http://www.w3.org/1999/xlink" xlink:type="simple">gen. nov.</tp:taxon-status><xref ref-type="fig" rid="F1">Fig. 1</xref></tp:nomenclature><tp:treatment-sec sec-type="type species" id="SECID0EXFAC"><title>Type species.</title><p><italic><tp:taxon-name><tp:taxon-name-part taxon-name-part-type="genus" reg="Oblatopyrochroa">Oblatopyrochroa</tp:taxon-name-part><tp:taxon-name-part taxon-name-part-type="species" reg="bellula">bellula</tp:taxon-name-part></tp:taxon-name></italic>, new species, by monotypy and present designation.</p></tp:treatment-sec><tp:treatment-sec sec-type="diagnosis" id="SECID0EIGAC"><title>Diagnosis.</title><p>This new genus is easily distinguished from other pyrochroine genera by the combination of following characters: frons with a single, large transverse concavity between compound eyes (Fig. <xref ref-type="fig" rid="F1">1B</xref>); eyes of moderate size, transverse width of an eye less than width between eyes, dorsally (Fig. <xref ref-type="fig" rid="F1">1B</xref>); antennal pedicel long, approximately 0.8× length of scape, dorsal face slightly concave (Fig. <xref ref-type="fig" rid="F1">1D</xref>); parameres of a male genitalia fused along approximately basal 2/3 and lacking recurved apical hooks (Fig. <xref ref-type="fig" rid="F1">1F, G</xref>).</p><fig id="F1" position="float" orientation="portrait"><object-id xmlns:xlink="http://www.w3.org/1999/xlink" content-type="doi" xlink:type="simple">10.3897/zookeys.1191.118653.figure1</object-id><object-id xmlns:xlink="http://www.w3.org/1999/xlink" content-type="arpha" xlink:type="simple">CE309278-B266-53C9-A678-349A79B778BE</object-id><label>Figure 1.</label><caption><p><italic><tp:taxon-name><tp:taxon-name-part taxon-name-part-type="genus" reg="Oblatopyrochroa">Oblatopyrochroa</tp:taxon-name-part><tp:taxon-name-part taxon-name-part-type="species" reg="bellula">bellula</tp:taxon-name-part></tp:taxon-name></italic>, gen. et sp. nov., male, holotype <bold>A</bold> habitus, dorsal view <bold>B</bold> head, dorsal view <bold>C</bold> pronotum, dorsal view <bold>D</bold> antenna, left <bold>E</bold> abdominal sternites VII–VIII, ventral view <bold>F, G</bold> tegmen: <bold>F</bold> dorsal view <bold>G</bold> lateral view <bold>H, I</bold> penis: <bold>H</bold> dorsal view <bold>I</bold> lateral view. Scale bars: 5 mm (<bold>A</bold>); 1 mm (others).</p></caption><graphic xmlns:xlink="http://www.w3.org/1999/xlink" xlink:href="zookeys-1191-369_article-118653__-g001.jpg" position="float" orientation="portrait" xlink:type="simple" id="oo_985004.jpg"><uri content-type="original_file" xlink:type="simple">https://binary.pensoft.net/fig/985004</uri></graphic></fig></tp:treatment-sec><tp:treatment-sec sec-type="description" id="SECID0EOIAC"><title>Description.</title><p><bold>Male: <italic>head</italic></bold> (Fig. <xref ref-type="fig" rid="F1">1B</xref>) subtriangular, widest at level of eyes, abruptly constricted behind compound eyes, forming conspicuous “neck”. Temples strongly reduced, not prominent. Frons with a large, transverse concavity, flat anteriad cranial excavation, between antennal insertions. Eyes of moderate size, separated dorsally by more than dorsal width of an eye, narrowly separated ventrally. Clypeus flat, frontoclypeal suture not obvious; labrum subsemicircular; mandibular apices acutely bidentate; maxillary cardo well developed, articulating distally with subrectangular basistipes; galea apically fan-shaped, surface with dense, brush-shaped, yellow setae; maxillary palpi 4-segmented, palpomere I shortest, followed by III, II, and IV of similar length, IV longest, subcultriform; labial palpi 3-segmented, I longest, II and III subequal in length, approximately half that of I; mentum rectangular; gula narrow, posterior tentorial pits conspicuous. <bold><italic>Antennae</italic></bold> (Fig. <xref ref-type="fig" rid="F1">1D</xref>) pectinate beyond antennomere III; scape widened at apex; pedicel approximately 0.8× length of scape; flagellomere I serrate, remaining flagellomeres pectinate with rami cylindrical, less than to approximately as long as respective flagellomere, itself.</p><p><bold><italic>Pronotum</italic></bold> (Fig. <xref ref-type="fig" rid="F1">1C</xref>) subcircular, approximately as long as wide; disc shining. Prosternum transverse, with transverse rugosities, middle of posterior margin sharply protruding; prothoracic coxal cavities completely open externally and internally. Mesothorax with scutellum small, widest at base, shield-shaped, slightly longer than wide; mesothoracic coxal cavities not closed outwardly by sterna; mesosternum with posterior margin slightly acuminate mesally. Metathoracic coxal cavities closed externally and internally. Elytra elongate, covering abdomen, longitudinal elytral costae obsolete (Fig. <xref ref-type="fig" rid="F1">1A</xref>). Legs ambulatorial; tarsal formula 5-5-4; each penultimate tarsomere bilobed; pretarsal claws simple.</p><p>Abdominal tergites I–II absent, III–VI poorly sclerotized, VII–VIII lightly sclerotized; sternites I–II absent, III–VI with posterior margins nearly parallel, VIII widest basally, apex acutely emarginate mesally (Fig. <xref ref-type="fig" rid="F1">1E</xref>). Apex of parameres acuminate, without recurved hooks, basal 2/3 fused, dorsal and terminal parts with scattered yellow setae (Fig. <xref ref-type="fig" rid="F1">1F, G</xref>); penis broadly flattened, median struts paired, short, narrow, wisest subapically, narrowly nodular at apex (Fig. <xref ref-type="fig" rid="F1">1H, I</xref>).</p></tp:treatment-sec><tp:treatment-sec sec-type="etymology" id="SECID0EAKAC"><title>Etymology.</title><p>From the Latin root “<italic>oblat</italic>-” for “spread out” and <italic><tp:taxon-name><tp:taxon-name-part taxon-name-part-type="genus" reg="Pyrochroa">Pyrochroa</tp:taxon-name-part></tp:taxon-name></italic>, in reference to the single, large transverse concavity on the frons, putatively diagnostic for the genus. This generic name is feminine.</p></tp:treatment-sec><tp:treatment-sec sec-type="distribution" id="SECID0EPKAC"><title>Distribution.</title><p>China: SE Xizang.</p></tp:treatment-sec></tp:taxon-treatment>
