# Supplementary material for: ﻿Oblatopyrochroabellula, an enigmatic new genus and species of Pyrochroinae (Coleoptera, Pyrochroidae) from Xizang, China
Source: Zookeys. 2024 Feb 16;1191:369–77. doi: 10.3897/zookeys.1191.118653 (PMC10892146; doi:10.3897/zookeys.1191.118653)
Supplement: XML Treatment for Oblatopyrochroa bellula [file zookeys.1191.118653-treatment2.xml]

<!DOCTYPE tp:taxon-treatment
  PUBLIC "-//TaxonX//DTD Taxonomic Treatment Publishing DTD v0 20100105//EN" "tax-treatment-NSO.dtd">
<tp:taxon-treatment xmlns:tp="http://www.plazi.org/taxpub"><tp:treatment-meta><kwd-group><label>Taxon classification</label><kwd>
              <named-content content-type="kingdom">Animalia</named-content>
            </kwd><kwd>
              <named-content content-type="order">Coleoptera</named-content>
            </kwd><kwd>
              <named-content content-type="family">Pyrochroidae</named-content>
            </kwd></kwd-group><mixed-citation publication-type="journal"><person-group><name><surname>Gao</surname><given-names>Qi</given-names></name><name><surname>Young</surname><given-names>Daniel K.</given-names></name><name><surname>Pan</surname><given-names>Zhao</given-names></name></person-group><article-title>﻿<italic><tp:taxon-name><tp:taxon-name-part taxon-name-part-type="genus" reg="Oblatopyrochroa">Oblatopyrochroa</tp:taxon-name-part><tp:taxon-name-part taxon-name-part-type="species" reg="bellula">bellula</tp:taxon-name-part></tp:taxon-name></italic>, an enigmatic new genus and species of <tp:taxon-name><tp:taxon-name-part taxon-name-part-type="subfamily">Pyrochroinae</tp:taxon-name-part></tp:taxon-name> (<tp:taxon-name><tp:taxon-name-part taxon-name-part-type="order">Coleoptera</tp:taxon-name-part></tp:taxon-name>, <tp:taxon-name><tp:taxon-name-part taxon-name-part-type="family">Pyrochroidae</tp:taxon-name-part></tp:taxon-name>) from Xizang, China</article-title><source>Zookeys</source><day>16</day><month>02</month><year>2024</year><volume>1191</volume><fpage>369</fpage><lpage>377</lpage><pub-id pub-id-type="doi">10.3897/zookeys.1191.118653</pub-id></mixed-citation></tp:treatment-meta><tp:nomenclature><label>﻿</label><tp:taxon-name>
            <object-id xmlns:xlink="http://www.w3.org/1999/xlink" content-type="arpha" xlink:type="simple">96429AC8-F3A5-5DD6-830E-D4B428C99DF2</object-id>
            <tp:taxon-name-part taxon-name-part-type="genus" reg="Oblatopyrochroa">Oblatopyrochroa</tp:taxon-name-part>
            <tp:taxon-name-part taxon-name-part-type="species" reg="bellula">bellula</tp:taxon-name-part>
            <object-id xmlns:xlink="http://www.w3.org/1999/xlink" content-type="zoobank" xlink:type="simple">https://zoobank.org/38C0977F-0DB3-4847-9E1D-1DFD7059E068</object-id>
          </tp:taxon-name><tp:taxon-authority>Gao, Young &amp; Pan</tp:taxon-authority><tp:taxon-status xmlns:xlink="http://www.w3.org/1999/xlink" xlink:type="simple">sp. nov.</tp:taxon-status><xref ref-type="fig" rid="F1">Fig. 1</xref></tp:nomenclature><tp:treatment-sec sec-type="diagnosis" id="SECID0EDMAC"><title>Diagnosis.</title><p>This species, the only known member of <italic><tp:taxon-name><tp:taxon-name-part taxon-name-part-type="genus" reg="Oblatopyrochroa">Oblatopyrochroa</tp:taxon-name-part></tp:taxon-name></italic>, can be recognized by the generic diagnosis given above.</p></tp:treatment-sec><tp:treatment-sec sec-type="description" id="SECID0EQMAC"><title>Description.</title><p><bold>Male: <italic>body</italic></bold> (Fig. <xref ref-type="fig" rid="F1">1A</xref>) orange-yellow, except labial palpi, antennae, and legs black; mandibular apices dark brown. Body densely covered with short, fine, orange-yellow setae; dorsal surface of head sparsely setose except for patch of moderately long, mostly retrorse setae along meson of frons and along anterior rim of cranial excavation. Body length: 19.8 mm; humeral width: 4.8 mm.</p><p><bold><italic>Head</italic></bold> (Fig. <xref ref-type="fig" rid="F1">1B</xref>) with dense, small punctures, diameter of punctures less than spacing of punctures, each inside with a very fine, medium-length seta. Dorsal distance between compound eyes wide (OI = 49.4). Clypeus and labrum flattened; labrum with anterior margin slightly emarginate. Frons with widely U-shaped, sub-reniform concavity, shallowly excavate mesally and more deeply so on sides near compound eyes, posterior margin complete, anterior margin obsolete mesally. <bold><italic>Antennae</italic></bold> (Fig. <xref ref-type="fig" rid="F1">1D</xref>) extending back to near middle of elytra; flagellomere I shortest; II–IV subequal in length, approximately as long as pedicel.</p><p><bold><italic>Pronotum</italic></bold> (Fig. <xref ref-type="fig" rid="F1">1C</xref>) widest in middle, approximately as wide as head, length 0.87× width; disc shining, densely covered with small punctures, each side of base with inconspicuous protuberance; basal marginal bead complete. Scutellar shield densely covered with small punctures. Leg slender; prothoracic tarsomere V longest, I second longest, II–IV gradually shorter; mesothoracic tarsomere I subequal in length to V, II–IV gradually shorter; metathoracic tarsomere I longest, IV second longest, II–III gradually shorter.</p><p>Posterior margins of abdominal sternites III–VII subparallel, VIII with posterior margin shallowly, acutely emarginate mesally (Fig. <xref ref-type="fig" rid="F1">1E</xref>). In dorsal view, parameres subequal in length to phallobase, basal 2/3 of parameres fused (Fig. <xref ref-type="fig" rid="F1">1F</xref>). Penis broadly flattened, proximal part abruptly narrowed toward apex, apex nodular-shaped and curved ventrally (Fig. <xref ref-type="fig" rid="F1">1H, I</xref>).</p></tp:treatment-sec><tp:treatment-sec sec-type="type material" id="SECID0EJOAC"><title>Type material.</title><p><bold><italic>Holotype</italic></bold>: ♂, with the following labels: “2023.V.16 // 西藏派墨公路42 km [China, Xizang, Pai Town-Mêdog County Highway 42 km] // 季权宇采 [Quan-Yu Ji leg.] // 河北大学博物馆 [Museum of Hebei University]”, “<named-content xmlns:xlink="http://www.w3.org/1999/xlink" content-type="dwc:verbatimCoordinates" xlink:type="simple"><named-content content-type="geo-json" specific-use="{&#34;type&#34;:&#34;Point&#34;,&#34;coordinates&#34;:[95.134955,29.358986]}" id="NCID0EXOAC" xlink:type="simple">29.358986°N // 95.134955°E</named-content></named-content> // elev. 1991 m // 河北大学博物馆 [Museum of Hebei University]”, “HOLOTYPE // <italic><tp:taxon-name><tp:taxon-name-part taxon-name-part-type="genus" reg="Oblatopyrochroa">Oblatopyrochroa</tp:taxon-name-part><tp:taxon-name-part taxon-name-part-type="species" reg="bellula">bellula</tp:taxon-name-part></tp:taxon-name></italic> n. sp. // Det. Gao, Young &amp; Pan” (<abbrev xmlns:xlink="http://www.w3.org/1999/xlink" xlink:title="Museum of Hebei University" id="ABBRID0EHPAC" xlink:type="simple">MHBU</abbrev>).</p></tp:treatment-sec><tp:treatment-sec sec-type="etymology" id="SECID0ELPAC"><title>Etymology.</title><p>The specific epithet comes from the Latin adjective root “<italic>bellula</italic>-” meaning “pretty” or “elegant”, in reference to the beauty of the species.</p></tp:treatment-sec><tp:treatment-sec sec-type="Collecting habitat" id="SECID0ETPAC"><title>Collecting habitat.</title><p>The holotype was collected in May on the side of a stretch of road from Pai Town to Mêdog County, at a relative low elevation compared to the average elevation in Xizang, with cool temperatures but moist air (Fig. <xref ref-type="fig" rid="F2">2A</xref>). Specifically, it was found on a dying tree, parts of which had decayed and died (Fig. <xref ref-type="fig" rid="F2">2B, C</xref>).</p><fig id="F2" position="float" orientation="portrait"><object-id xmlns:xlink="http://www.w3.org/1999/xlink" content-type="doi" xlink:type="simple">10.3897/zookeys.1191.118653.figure2</object-id><object-id xmlns:xlink="http://www.w3.org/1999/xlink" content-type="arpha" xlink:type="simple">08CD8EC4-FD38-5B8D-A620-55AD5FE78ECC</object-id><label>Figure 2.</label><caption><p>Habitat of <italic><tp:taxon-name><tp:taxon-name-part taxon-name-part-type="genus" reg="Oblatopyrochroa">Oblatopyrochroa</tp:taxon-name-part><tp:taxon-name-part taxon-name-part-type="species" reg="bellula">bellula</tp:taxon-name-part></tp:taxon-name></italic><bold>A</bold> general habitat <bold>B</bold> specific site (indicated by arrow) <bold>C</bold> microhabitat (the beetle inside is the holotype of <italic><tp:taxon-name><tp:taxon-name-part taxon-name-part-type="genus" reg="Oblatopyrochroa">O.</tp:taxon-name-part><tp:taxon-name-part taxon-name-part-type="species" reg="bellula">bellula</tp:taxon-name-part></tp:taxon-name></italic>). Photographed from China, Xizang, Pai Town-Mêdog County Highway 42 km, elev. 1991 m (type locality), by Quan-Yu Ji.</p></caption><graphic xmlns:xlink="http://www.w3.org/1999/xlink" xlink:href="zookeys-1191-369_article-118653__-g002.jpg" position="float" orientation="portrait" xlink:type="simple" id="oo_985005.jpg"><uri content-type="original_file" xlink:type="simple">https://binary.pensoft.net/fig/985005</uri></graphic></fig></tp:treatment-sec><tp:treatment-sec sec-type="distribution" id="SECID0ELBAE"><title>Distribution.</title><p>China: SE Xizang.</p></tp:treatment-sec><tp:treatment-sec><!--Section generated to contain objects referenced in tp:taxon-treatment.--><fig id="F1" position="float" orientation="portrait"><object-id xmlns:xlink="http://www.w3.org/1999/xlink" content-type="doi" xlink:type="simple">10.3897/zookeys.1191.118653.figure1</object-id><object-id xmlns:xlink="http://www.w3.org/1999/xlink" content-type="arpha" xlink:type="simple">CE309278-B266-53C9-A678-349A79B778BE</object-id><label>Figure 1.</label><caption><p><italic><tp:taxon-name><tp:taxon-name-part taxon-name-part-type="genus" reg="Oblatopyrochroa">Oblatopyrochroa</tp:taxon-name-part><tp:taxon-name-part taxon-name-part-type="species" reg="bellula">bellula</tp:taxon-name-part></tp:taxon-name></italic>, gen. et sp. nov., male, holotype <bold>A</bold> habitus, dorsal view <bold>B</bold> head, dorsal view <bold>C</bold> pronotum, dorsal view <bold>D</bold> antenna, left <bold>E</bold> abdominal sternites VII–VIII, ventral view <bold>F, G</bold> tegmen: <bold>F</bold> dorsal view <bold>G</bold> lateral view <bold>H, I</bold> penis: <bold>H</bold> dorsal view <bold>I</bold> lateral view. Scale bars: 5 mm (<bold>A</bold>); 1 mm (others).</p></caption><graphic xmlns:xlink="http://www.w3.org/1999/xlink" xlink:href="zookeys-1191-369_article-118653__-g001.jpg" position="float" orientation="portrait" xlink:type="simple" id="oo_985004.jpg"><uri content-type="original_file" xlink:type="simple">https://binary.pensoft.net/fig/985004</uri></graphic></fig></tp:treatment-sec></tp:taxon-treatment>
